# Supplementary material for: A Synergistic Combination of Niclosamide and Doxorubicin as an Efficacious Therapy for All Clinical Subtypes of Breast Cancer
Source: Cancers (Basel). 2021 Jun 30;13(13):3299. doi: 10.3390/cancers13133299 (PMC8268129; doi:10.3390/cancers13133299)
Supplement: Supplementary file 1 [file cancers-13-03299-s001.zip]

Archive with 1 entries (1 files):
- cancers-1248363-supplementary.pdf
